# Supplementary material for: Simultaneous Electrochemical Detection of Catechol and Hydroquinone Based on a Carbon Nanotube Paste Electrode Modified with Electro-Reduced Graphene Oxide
Source: Int J Mol Sci. 2024 Sep 11;25(18):9829. doi: 10.3390/ijms25189829 (PMC11432359; doi:10.3390/ijms25189829)
Supplement: Supplementary file 1 [file ijms-25-09829-s001.zip]

Archive with 1 entries (1 files):
- ijms-3176771-supplementary.pdf
